# Supplementary material for: Visual Quantitation of Copper Ions Based on a Microfluidic Particle Dam Reflecting the Cu(II)-Catalyzed Oxidative Damage of DNA
Source: Biosensors (Basel). 2021 Nov 30;11(12):487. doi: 10.3390/bios11120487 (PMC8699697; doi:10.3390/bios11120487)
Supplement: Supplementary file 1 [file biosensors-11-00487-s001.zip]

Archive with 1 entries (1 files):
- biosensors-1453790-supplementary.pdf
